# Supplementary material for: ﻿A new species of the genus Hebius (Squamata, Natricidae), previously confused with H. boulengeri (Gressitt, 1937)
Source: Zookeys. 2025 Oct 3;1254:263–82. doi: 10.3897/zookeys.1254.161130 (PMC12514445; doi:10.3897/zookeys.1254.161130)
Supplement: XML Treatment for Hebius shantianfangi [file zookeys.1254.161130-treatment1.xml]

<!DOCTYPE tp:taxon-treatment
  PUBLIC "-//TaxonX//DTD Taxonomic Treatment Publishing DTD v0 20100105//EN" "tax-treatment-NSO.dtd">
<tp:taxon-treatment xmlns:tp="http://www.plazi.org/taxpub"><tp:treatment-meta><kwd-group><label>Taxon classification</label><kwd>
                <named-content content-type="kingdom">Animalia</named-content>
              </kwd><kwd>
                <named-content content-type="order">Squamata</named-content>
              </kwd><kwd>
                <named-content content-type="family">Natricidae</named-content>
              </kwd></kwd-group><mixed-citation publication-type="journal"><person-group><name><surname>Liu</surname><given-names>Shuo</given-names></name><name><surname>Wang</surname><given-names>JiShan</given-names></name><name><surname>Hou</surname><given-names>Mian</given-names></name><name><surname>Zhang</surname><given-names>Liang</given-names></name><name><surname>Wang</surname><given-names>Qiaoyan</given-names></name><name><surname>Zong</surname><given-names>Chunmiao</given-names></name><name><surname>Zhou</surname><given-names>Jiang</given-names></name><name><surname>Rao</surname><given-names>Dingqi</given-names></name><name><surname>David</surname><given-names>Patrick</given-names></name><name><surname>Vogel</surname><given-names>Gernot</given-names></name></person-group><article-title>﻿A new species of the genus <italic><tp:taxon-name><tp:taxon-name-part taxon-name-part-type="genus" reg="Hebius">Hebius</tp:taxon-name-part></tp:taxon-name></italic> (<tp:taxon-name><tp:taxon-name-part taxon-name-part-type="order">Squamata</tp:taxon-name-part></tp:taxon-name>, <tp:taxon-name><tp:taxon-name-part taxon-name-part-type="family">Natricidae</tp:taxon-name-part></tp:taxon-name>), previously confused with <italic><tp:taxon-name><tp:taxon-name-part taxon-name-part-type="genus" reg="Hebius">H.</tp:taxon-name-part> <tp:taxon-name-part taxon-name-part-type="species" reg="boulengeri">boulengeri</tp:taxon-name-part></tp:taxon-name></italic> (Gressitt, 1937)</article-title><source>Zookeys</source><day>03</day><month>10</month><year>2025</year><volume>1254</volume><fpage>263</fpage><lpage>282</lpage><pub-id pub-id-type="doi">10.3897/zookeys.1254.161130</pub-id></mixed-citation></tp:treatment-meta><tp:nomenclature><label>﻿</label><tp:taxon-name><object-id xmlns:xlink="http://www.w3.org/1999/xlink" content-type="arpha" xlink:type="simple">32DE4984-247A-5405-8CE1-ECE5CB5D0D9A</object-id>
              <tp:taxon-name-part taxon-name-part-type="genus" reg="Hebius">Hebius</tp:taxon-name-part>
              <tp:taxon-name-part taxon-name-part-type="species" reg="shantianfangi">shantianfangi</tp:taxon-name-part>
              <object-id xmlns:xlink="http://www.w3.org/1999/xlink" content-type="zoobank" xlink:type="simple">https://zoobank.org/B7CE0216-9A4B-42B6-9AFA-40BDB92CBA73</object-id>
            </tp:taxon-name><tp:taxon-status xmlns:xlink="http://www.w3.org/1999/xlink" xlink:type="simple">sp. nov.</tp:taxon-status><xref ref-type="fig" rid="F2">Figs 2</xref><xref ref-type="fig" rid="F3">, 3</xref><xref ref-type="fig" rid="F4">, 4</xref><xref ref-type="fig" rid="F5">, 5A</xref><xref ref-type="fig" rid="F6">, 6A</xref></tp:nomenclature><tp:treatment-sec sec-type="type material" id="SECID0EVUCI"><title>Type materials.</title><p><bold><italic>Holotype</italic></bold> • <named-content xmlns:xlink="http://www.w3.org/1999/xlink" content-type="dwc:institutional_code" xlink:title="Kunming Natural History Museum of Zoology, Kunming Institute of Zoology, Chinese Academy of Sciences" xlink:href="http://grbio.org/institution/kunming-institute-zoology-chinese-academy-sciences" xlink:type="simple">KIZ</named-content> 064970; adult female; Longlin Village, Mengla Town, Mengla County, Xishuangbanna Prefecture, Yunnan Province, China; <named-content xmlns:xlink="http://www.w3.org/1999/xlink" content-type="dwc:verbatimCoordinates" xlink:type="simple"><named-content content-type="geo-json" specific-use="{&#34;type&#34;:&#34;Point&#34;,&#34;coordinates&#34;:[101.450000,21.637500]}" id="NCID0EHVCI" xlink:type="simple">21°38′15″N, 101°27′0″E</named-content></named-content>, 1,040 m; 27 April 2019; JiShan Wang leg. <bold><italic>Paratypes</italic></bold> • <named-content xmlns:xlink="http://www.w3.org/1999/xlink" content-type="dwc:institutional_code" xlink:title="Kunming Natural History Museum of Zoology, Kunming Institute of Zoology, Chinese Academy of Sciences" xlink:href="http://grbio.org/institution/kunming-institute-zoology-chinese-academy-sciences" xlink:type="simple">KIZ</named-content> 064971; adult male; Yutang Village, Yixiang Town, Simao District, Pu’er City, Yunnan Province, China; <named-content xmlns:xlink="http://www.w3.org/1999/xlink" content-type="dwc:verbatimCoordinates" xlink:type="simple"><named-content content-type="geo-json" specific-use="{&#34;type&#34;:&#34;Point&#34;,&#34;coordinates&#34;:[101.125556,22.616111]}" id="NCID0EWVCI" xlink:type="simple">22°36′58″N, 101°7′32″E</named-content></named-content>, 1,300 m; 18 September 2018; Mian Hou leg. • <named-content xmlns:xlink="http://www.w3.org/1999/xlink" content-type="dwc:institutional_code" xlink:title="Kunming Natural History Museum of Zoology, Kunming Institute of Zoology, Chinese Academy of Sciences" xlink:href="http://grbio.org/institution/kunming-institute-zoology-chinese-academy-sciences" xlink:type="simple">KIZ</named-content> 064972; adult female; Guangfeng Village, Sinanjiang Town, Mojiang County, Pu’er City, Yunnan Province, China; <named-content xmlns:xlink="http://www.w3.org/1999/xlink" content-type="dwc:verbatimCoordinates" xlink:type="simple"><named-content content-type="geo-json" specific-use="{&#34;type&#34;:&#34;Point&#34;,&#34;coordinates&#34;:[101.830833,22.946944]}" id="NCID0ECWCI" xlink:type="simple">22°56′49″N, 101°49′51″E</named-content></named-content>, 1810 m; 31 May 2023; Mo Wang leg. • <named-content xmlns:xlink="http://www.w3.org/1999/xlink" content-type="dwc:institutional_code" xlink:title="Kunming Natural History Museum of Zoology, Kunming Institute of Zoology, Chinese Academy of Sciences" xlink:href="http://grbio.org/institution/kunming-institute-zoology-chinese-academy-sciences" xlink:type="simple">KIZ</named-content> 064973; adult female; Bingli Village, Yutang Town, Mojiang County, Pu’er City, Yunnan Province, China; <named-content xmlns:xlink="http://www.w3.org/1999/xlink" content-type="dwc:verbatimCoordinates" xlink:type="simple"><named-content content-type="geo-json" specific-use="{&#34;type&#34;:&#34;Point&#34;,&#34;coordinates&#34;:[101.529444,23.119444]}" id="NCID0EOWCI" xlink:type="simple">23°7′10″N, 101°31′46″E</named-content></named-content>, 1850 m; 26 June 2023; Mo Wang leg.</p><fig id="F2" position="float" orientation="portrait"><object-id xmlns:xlink="http://www.w3.org/1999/xlink" content-type="doi" xlink:type="simple">10.3897/zookeys.1254.161130.figure2</object-id><object-id xmlns:xlink="http://www.w3.org/1999/xlink" content-type="arpha" xlink:type="simple">04711B84-EE95-55B5-B1DD-C4FF3AF6F3BB</object-id><label>Figure 2.</label><caption><p>The type specimens of <italic><tp:taxon-name><tp:taxon-name-part taxon-name-part-type="genus" reg="Hebius">Hebius</tp:taxon-name-part> <tp:taxon-name-part taxon-name-part-type="species" reg="shantianfangi">shantianfangi</tp:taxon-name-part></tp:taxon-name></italic> sp. nov. in preservative. A. Dorsal view; B. Ventral view.</p></caption><graphic xmlns:xlink="http://www.w3.org/1999/xlink" xlink:href="zookeys-1254-263_article-161130__-g002.jpg" position="float" orientation="portrait" xlink:type="simple" id="oo_1429566.jpg"><uri content-type="original_file" xlink:type="simple">https://binary.pensoft.net/fig/1429566</uri></graphic></fig></tp:treatment-sec><tp:treatment-sec sec-type="diagnosis" id="SECID0ELXCI"><title>Diagnosis.</title><p>Body slender, <abbrev xmlns:xlink="http://www.w3.org/1999/xlink" xlink:title="snout–vent length" id="ABBRID0ERXCI" xlink:type="simple">SVL</abbrev> 332–406 mm, <abbrev xmlns:xlink="http://www.w3.org/1999/xlink" xlink:title="total length" id="ABBRID0EVXCI" xlink:type="simple">TL</abbrev> 506–610 mm; tail relatively long, <abbrev xmlns:xlink="http://www.w3.org/1999/xlink" xlink:title="tail length" id="ABBRID0EZXCI" xlink:type="simple">TaL</abbrev>/<abbrev xmlns:xlink="http://www.w3.org/1999/xlink" xlink:title="total length" id="ABBRID0E4XCI" xlink:type="simple">TL</abbrev> 0.31–0.34; dorsal scales in 19-19-17 rows, all strongly keeled except for 1<sup>st</sup> row on each side; ventrals 148–155; cloacal plate divided; subcaudals 90–105, paired; loreal one, not entering orbit; preocular one, postoculars three; supralabials mostly nine, rarely ten, mostly 4<sup>th</sup>–6<sup>th</sup> entering orbit, rarely 5<sup>th</sup>–7<sup>th</sup> entering orbit; infralabials 9–11; maxillary teeth 23–25, last one or two distinctly enlarged, no diastema separating enlarged posterior teeth with anterior ones; a distinct continuous white streak from posteroventral margin of eye extending backward and upward to nape on each side; dorsolateral stripes present; venter white, ventrolateral blotches present, composed of a dark grey spot on edge of each ventral on each side.</p><fig id="F3" position="float" orientation="portrait"><object-id xmlns:xlink="http://www.w3.org/1999/xlink" content-type="doi" xlink:type="simple">10.3897/zookeys.1254.161130.figure3</object-id><object-id xmlns:xlink="http://www.w3.org/1999/xlink" content-type="arpha" xlink:type="simple">894AB17E-859C-5B59-B3AB-A53CACBE40A3</object-id><label>Figure 3.</label><caption><p>The holotype (<named-content xmlns:xlink="http://www.w3.org/1999/xlink" content-type="dwc:institutional_code" xlink:title="Kunming Natural History Museum of Zoology, Kunming Institute of Zoology, Chinese Academy of Sciences" xlink:href="http://grbio.org/institution/kunming-institute-zoology-chinese-academy-sciences" xlink:type="simple">KIZ</named-content> 064970) of <italic><tp:taxon-name><tp:taxon-name-part taxon-name-part-type="genus" reg="Hebius">Hebius</tp:taxon-name-part> <tp:taxon-name-part taxon-name-part-type="species" reg="shantianfangi">shantianfangi</tp:taxon-name-part></tp:taxon-name></italic> sp. nov. in life. A. Dorsal view; B. Ventral view.</p></caption><graphic xmlns:xlink="http://www.w3.org/1999/xlink" xlink:href="zookeys-1254-263_article-161130__-g003.jpg" position="float" orientation="portrait" xlink:type="simple" id="oo_1429567.jpg"><uri content-type="original_file" xlink:type="simple">https://binary.pensoft.net/fig/1429567</uri></graphic></fig></tp:treatment-sec><tp:treatment-sec sec-type="etymology" id="SECID0EHZCI"><title>Etymology.</title><p>Named after the late renowned Chinese storytelling artist, Tianfang Shan (17.12.1934–11.09.2018). This species was previously confused with <italic><tp:taxon-name><tp:taxon-name-part taxon-name-part-type="genus" reg="Hebius">H.</tp:taxon-name-part> <tp:taxon-name-part taxon-name-part-type="species" reg="boulengeri">boulengeri</tp:taxon-name-part></tp:taxon-name></italic>, whose Chinese name is “白眉腹链蛇”. In China, when “白眉” is mentioned, people first think of Tianfang Shan’s classic storytelling “白眉大侠”. This specific epithet commemorates Tianfang Shan, who devoted his whole life to storytelling and left countless indelible memories for people. We suggest “Shan’s keelback” as the English name and “单氏腹链蛇” (Pinyin: shàn shì fù liàn shé) as the Chinese name of the new species.</p><fig id="F4" position="float" orientation="portrait"><object-id xmlns:xlink="http://www.w3.org/1999/xlink" content-type="doi" xlink:type="simple">10.3897/zookeys.1254.161130.figure4</object-id><object-id xmlns:xlink="http://www.w3.org/1999/xlink" content-type="arpha" xlink:type="simple">3E14A0DF-D962-5C73-997E-C901135F3BD0</object-id><label>Figure 4.</label><caption><p>Close-up views of the head of the holotype (<named-content xmlns:xlink="http://www.w3.org/1999/xlink" content-type="dwc:institutional_code" xlink:title="Kunming Natural History Museum of Zoology, Kunming Institute of Zoology, Chinese Academy of Sciences" xlink:href="http://grbio.org/institution/kunming-institute-zoology-chinese-academy-sciences" xlink:type="simple">KIZ</named-content> 064970) of <italic><tp:taxon-name><tp:taxon-name-part taxon-name-part-type="genus" reg="Hebius">Hebius</tp:taxon-name-part> <tp:taxon-name-part taxon-name-part-type="species" reg="shantianfangi">shantianfangi</tp:taxon-name-part></tp:taxon-name></italic> sp. nov. in life. A. Dorsal view; B. Lateral view; C. Ventral view.</p></caption><graphic xmlns:xlink="http://www.w3.org/1999/xlink" xlink:href="zookeys-1254-263_article-161130__-g004.jpg" position="float" orientation="portrait" xlink:type="simple" id="oo_1429568.jpg"><uri content-type="original_file" xlink:type="simple">https://binary.pensoft.net/fig/1429568</uri></graphic></fig></tp:treatment-sec><tp:treatment-sec sec-type="description" id="SECID0EU1CI"><title>Description of holotype.</title><p>Body cylindrical, slender (<abbrev xmlns:xlink="http://www.w3.org/1999/xlink" xlink:title="total length" id="ABBRID0E11CI" xlink:type="simple">TL</abbrev> 539 mm), tail relatively long (<abbrev xmlns:xlink="http://www.w3.org/1999/xlink" xlink:title="tail length" id="ABBRID0E51CI" xlink:type="simple">TaL</abbrev>/<abbrev xmlns:xlink="http://www.w3.org/1999/xlink" xlink:title="total length" id="ABBRID0EC2CI" xlink:type="simple">TL</abbrev> 0.31); head moderately large, elongate (<abbrev xmlns:xlink="http://www.w3.org/1999/xlink" xlink:title="head length" id="ABBRID0EG2CI" xlink:type="simple">HL</abbrev>/<abbrev xmlns:xlink="http://www.w3.org/1999/xlink" xlink:title="snout–vent length" id="ABBRID0EK2CI" xlink:type="simple">SVL</abbrev> 0.044), distinct from neck; snout narrow, relatively long (<abbrev xmlns:xlink="http://www.w3.org/1999/xlink" xlink:title="snout length, between the eye and the anterior margin of the rostral" id="ABBRID0EO2CI" xlink:type="simple">SnL</abbrev>/<abbrev xmlns:xlink="http://www.w3.org/1999/xlink" xlink:title="head length" id="ABBRID0ES2CI" xlink:type="simple">HL</abbrev> 0.24), tip obtuse; eye large (<abbrev xmlns:xlink="http://www.w3.org/1999/xlink" xlink:title="horizontal diameter of the eye" id="ABBRID0EW2CI" xlink:type="simple">EDH</abbrev>/<abbrev xmlns:xlink="http://www.w3.org/1999/xlink" xlink:title="snout length, between the eye and the anterior margin of the rostral" id="ABBRID0E12CI" xlink:type="simple">SnL</abbrev> 0.72, <abbrev xmlns:xlink="http://www.w3.org/1999/xlink" xlink:title="vertical diameter of the eye" id="ABBRID0E52CI" xlink:type="simple">EDV</abbrev>/<abbrev xmlns:xlink="http://www.w3.org/1999/xlink" xlink:title="distance between the lower edge of the lip and the lower margin of the eye" id="ABBRID0EC3CI" xlink:type="simple">DLip</abbrev> 2.36), pupils round; nostrils oriented laterally.</p><p>Rostral wider than high, approximately twice as width as high, nearly invisible from above; nasal divided into two halves, posterior half slightly larger than anterior half; internasals two; prefrontals two, in contact with loreal, prefrontal suture slightly longer than internasal suture; frontal shield shaped, elongate, approximately 1.4 times as long as width, approximately 2.2 times length of prefrontal suture; supraocular one on each side, elongate, almost as long as frontal; parietals two, large, approximately 1.9 times as long as width, almost 1.5 times length of frontal, parietal suture almost equal to length of frontal; loreal one on each side, in contact with 2<sup>nd</sup>–3<sup>rd</sup> supralabials on left side and 3<sup>rd</sup>–4<sup>th</sup> supralabials on right side, not entering orbit; preoculars one on each side, vertically elongate; postoculars three on each side, size decreasing from top to bottom; supralabials nine on left side and ten on right side, 4<sup>th</sup>–6<sup>th</sup> entering orbit on left side and 5<sup>th</sup>–7<sup>th</sup> entering orbit on right side, penultimate one largest; anterior temporal one on each side, posterior temporals two on each side; mental triangular, small; infralabials ten on each side, first pair in contact with each other after mental, 1<sup>st</sup>–5<sup>th</sup> in contact with anterior chin shield; chin shield two pairs; posterior chin shields longer than anterior ones.</p><p>Dorsal scales in 19-19-17 rows, all strongly keeled except for 1<sup>st</sup> row on each side smooth or feebly keeled; preventrals two, ventrals 148; subcaudals 90, paired; cloacal plate divided.</p><p>Maxillary teeth 25 (24+1), becoming enlarged posteriorly with last one distinctly enlarged, no proper diastema between last enlarged one and anterior ones.</p></tp:treatment-sec><tp:treatment-sec sec-type="Coloration in life" id="SECID0EB4CI"><title>Coloration in life.</title><p>Dorsal surface of head reddish brown with some white vermiculate stripes or spots; lateral surface of head reddish brown, a distinct continuous white streak from posteroventral margin of eye extending backward and upward to nape to connect with dorsolateral stripe on each side, edges of white streak jagged and bordered by indistinct black color; upper lip white with some vertical black stripes anterior to eye; iris bronze; ventral surface of head creamy white with some indistinct dark stripes on lower lip.</p><p>Dorsal surface of body gradually from greyish brown to black posteriorly; dorsolateral stripes indistinct anterior and distinct posteriorly, light yellow intermixed with light orange spots from nape to anterior tail; venter white with grayish black spots on edges of each ventral.</p><p>Dorsal surface of tail black, ventral surface of tail grayish white.</p></tp:treatment-sec><tp:treatment-sec sec-type="variation" id="SECID0EI4CI"><title>Variation.</title><p>The paratypes are very similar to the holotype in morphological characters (Table <xref ref-type="table" rid="T3">3</xref>). The total length varies from 506 mm to 610 mm, the number of ventrals varies from 149 to 155, the number of subcaudals varies from 99 to 105, and the number of maxillary teeth varies from 23 (22+1) to 25 (23+2) in the paratypes.</p><table-wrap id="T3" position="float" orientation="portrait"><label>Table 3.</label><caption><p>Morphometrics and meristics of the type series of <italic><tp:taxon-name><tp:taxon-name-part taxon-name-part-type="genus" reg="Hebius">Hebius</tp:taxon-name-part> <tp:taxon-name-part taxon-name-part-type="species" reg="shantianfangi">shantianfangi</tp:taxon-name-part></tp:taxon-name></italic> sp. nov. For abbreviations see Material and methods.</p></caption><table id="TID0EJTAK" rules="all"><tbody><tr><th rowspan="1" colspan="1"/><th rowspan="1" colspan="1"><named-content xmlns:xlink="http://www.w3.org/1999/xlink" content-type="dwc:institutional_code" xlink:title="Kunming Natural History Museum of Zoology, Kunming Institute of Zoology, Chinese Academy of Sciences" xlink:href="http://grbio.org/institution/kunming-institute-zoology-chinese-academy-sciences" xlink:type="simple">KIZ</named-content> 064970 Holotype ♀</th><th rowspan="1" colspan="1"><named-content xmlns:xlink="http://www.w3.org/1999/xlink" content-type="dwc:institutional_code" xlink:title="Kunming Natural History Museum of Zoology, Kunming Institute of Zoology, Chinese Academy of Sciences" xlink:href="http://grbio.org/institution/kunming-institute-zoology-chinese-academy-sciences" xlink:type="simple">KIZ</named-content> 064971 Paratype ♂</th><th rowspan="1" colspan="1"><named-content xmlns:xlink="http://www.w3.org/1999/xlink" content-type="dwc:institutional_code" xlink:title="Kunming Natural History Museum of Zoology, Kunming Institute of Zoology, Chinese Academy of Sciences" xlink:href="http://grbio.org/institution/kunming-institute-zoology-chinese-academy-sciences" xlink:type="simple">KIZ</named-content> 064972 Paratype ♀</th><th rowspan="1" colspan="1"><named-content xmlns:xlink="http://www.w3.org/1999/xlink" content-type="dwc:institutional_code" xlink:title="Kunming Natural History Museum of Zoology, Kunming Institute of Zoology, Chinese Academy of Sciences" xlink:href="http://grbio.org/institution/kunming-institute-zoology-chinese-academy-sciences" xlink:type="simple">KIZ</named-content> 064973 Paratype ♀</th></tr><tr><td rowspan="1" colspan="1">
                      <abbrev xmlns:xlink="http://www.w3.org/1999/xlink" xlink:title="snout–vent length" id="ABBRID0ET6CI" xlink:type="simple">SVL</abbrev>
                    </td><td rowspan="1" colspan="1">371</td><td rowspan="1" colspan="1">332</td><td rowspan="1" colspan="1">406</td><td rowspan="1" colspan="1">388</td></tr><tr><td rowspan="1" colspan="1">
                      <abbrev xmlns:xlink="http://www.w3.org/1999/xlink" xlink:title="tail length" id="ABBRID0EIADI" xlink:type="simple">TaL</abbrev>
                    </td><td rowspan="1" colspan="1">168</td><td rowspan="1" colspan="1">174</td><td rowspan="1" colspan="1">204</td><td rowspan="1" colspan="1">189</td></tr><tr><td rowspan="1" colspan="1">
                      <abbrev xmlns:xlink="http://www.w3.org/1999/xlink" xlink:title="total length" id="ABBRID0E4ADI" xlink:type="simple">TL</abbrev>
                    </td><td rowspan="1" colspan="1">539</td><td rowspan="1" colspan="1">506</td><td rowspan="1" colspan="1">610</td><td rowspan="1" colspan="1">577</td></tr><tr><td rowspan="1" colspan="1">
                      <abbrev xmlns:xlink="http://www.w3.org/1999/xlink" xlink:title="head length" id="ABBRID0ESBDI" xlink:type="simple">HL</abbrev>
                    </td><td rowspan="1" colspan="1">16.5</td><td rowspan="1" colspan="1">15.1</td><td rowspan="1" colspan="1">17.8</td><td rowspan="1" colspan="1">16.4</td></tr><tr><td rowspan="1" colspan="1">
                      <abbrev xmlns:xlink="http://www.w3.org/1999/xlink" xlink:title="snout length, between the eye and the anterior margin of the rostral" id="ABBRID0EHCDI" xlink:type="simple">SnL</abbrev>
                    </td><td rowspan="1" colspan="1">3.9</td><td rowspan="1" colspan="1">3.5</td><td rowspan="1" colspan="1">4.2</td><td rowspan="1" colspan="1">4.0</td></tr><tr><td rowspan="1" colspan="1">
                      <abbrev xmlns:xlink="http://www.w3.org/1999/xlink" xlink:title="horizontal diameter of the eye" id="ABBRID0E3CDI" xlink:type="simple">EDH</abbrev>
                    </td><td rowspan="1" colspan="1">2.8</td><td rowspan="1" colspan="1">2.6</td><td rowspan="1" colspan="1">3.1</td><td rowspan="1" colspan="1">2.9</td></tr><tr><td rowspan="1" colspan="1">
                      <abbrev xmlns:xlink="http://www.w3.org/1999/xlink" xlink:title="vertical diameter of the eye" id="ABBRID0ERDDI" xlink:type="simple">EDV</abbrev>
                    </td><td rowspan="1" colspan="1">2.6</td><td rowspan="1" colspan="1">2.2</td><td rowspan="1" colspan="1">3.0</td><td rowspan="1" colspan="1">2.5</td></tr><tr><td rowspan="1" colspan="1">
                      <abbrev xmlns:xlink="http://www.w3.org/1999/xlink" xlink:title="distance between the lower edge of the lip and the lower margin of the eye" id="ABBRID0EGEDI" xlink:type="simple">DLip</abbrev>
                    </td><td rowspan="1" colspan="1">1.1</td><td rowspan="1" colspan="1">1.1</td><td rowspan="1" colspan="1">1.5</td><td rowspan="1" colspan="1">1.2</td></tr><tr><td rowspan="1" colspan="1">
                      <abbrev xmlns:xlink="http://www.w3.org/1999/xlink" xlink:title="numbers of dorsal scale rows behind the neck, at the midbody, and before the vent, respectively" id="ABBRID0E2EDI" xlink:type="simple">DS</abbrev>
                    </td><td rowspan="1" colspan="1">19-19-17</td><td rowspan="1" colspan="1">19-19-17</td><td rowspan="1" colspan="1">19-19-17</td><td rowspan="1" colspan="1">19-19-17</td></tr><tr><td rowspan="1" colspan="1">
                      <abbrev xmlns:xlink="http://www.w3.org/1999/xlink" xlink:title="number of ventrals" id="ABBRID0EQFDI" xlink:type="simple">Ven</abbrev>
                    </td><td rowspan="1" colspan="1">148</td><td rowspan="1" colspan="1">155</td><td rowspan="1" colspan="1">149</td><td rowspan="1" colspan="1">155</td></tr><tr><td rowspan="1" colspan="1">
                      <abbrev xmlns:xlink="http://www.w3.org/1999/xlink" xlink:title="number of subcaudals" id="ABBRID0EFGDI" xlink:type="simple">Sc</abbrev>
                    </td><td rowspan="1" colspan="1">90</td><td rowspan="1" colspan="1">105</td><td rowspan="1" colspan="1">99</td><td rowspan="1" colspan="1">100</td></tr><tr><td rowspan="1" colspan="1">
                      <abbrev xmlns:xlink="http://www.w3.org/1999/xlink" xlink:title="number of supralabials" id="ABBRID0E1GDI" xlink:type="simple">SL</abbrev>
                    </td><td rowspan="1" colspan="1">9/10</td><td rowspan="1" colspan="1">9/9</td><td rowspan="1" colspan="1">9/9</td><td rowspan="1" colspan="1">9/9</td></tr><tr><td rowspan="1" colspan="1">
                      <abbrev xmlns:xlink="http://www.w3.org/1999/xlink" xlink:title="number of infralabials" id="ABBRID0EPHDI" xlink:type="simple">IL</abbrev>
                    </td><td rowspan="1" colspan="1">10/10</td><td rowspan="1" colspan="1">10/10</td><td rowspan="1" colspan="1">11/11</td><td rowspan="1" colspan="1">9/9</td></tr><tr><td rowspan="1" colspan="1">
                      <abbrev xmlns:xlink="http://www.w3.org/1999/xlink" xlink:title="number of preoculars" id="ABBRID0EEIDI" xlink:type="simple">PreOc</abbrev>
                    </td><td rowspan="1" colspan="1">1/1</td><td rowspan="1" colspan="1">1/1</td><td rowspan="1" colspan="1">1/1</td><td rowspan="1" colspan="1">1/1</td></tr><tr><td rowspan="1" colspan="1">
                      <abbrev xmlns:xlink="http://www.w3.org/1999/xlink" xlink:title="number of postoculars" id="ABBRID0EZIDI" xlink:type="simple">PosOc</abbrev>
                    </td><td rowspan="1" colspan="1">3/3</td><td rowspan="1" colspan="1">3/3</td><td rowspan="1" colspan="1">3/3</td><td rowspan="1" colspan="1">3/3</td></tr><tr><td rowspan="1" colspan="1">Atem</td><td rowspan="1" colspan="1">1/1</td><td rowspan="1" colspan="1">1/1</td><td rowspan="1" colspan="1">1/1</td><td rowspan="1" colspan="1">1/1</td></tr><tr><td rowspan="1" colspan="1">
                      <abbrev xmlns:xlink="http://www.w3.org/1999/xlink" xlink:title="number of maxillary teeth" id="ABBRID0E5JDI" xlink:type="simple">MXT</abbrev>
                    </td><td rowspan="1" colspan="1">24+1</td><td rowspan="1" colspan="1">22+2</td><td rowspan="1" colspan="1">23+2</td><td rowspan="1" colspan="1">22+1</td></tr></tbody></table></table-wrap></tp:treatment-sec><tp:treatment-sec sec-type="comparisons" id="SECID0EOKDI"><title>Comparisons.</title><p><italic><tp:taxon-name><tp:taxon-name-part taxon-name-part-type="genus" reg="Hebius">Hebius</tp:taxon-name-part> <tp:taxon-name-part taxon-name-part-type="species" reg="shantianfangi">shantianfangi</tp:taxon-name-part></tp:taxon-name></italic> sp. nov. can be easily distinguished from all other species of the genus, except <italic><tp:taxon-name><tp:taxon-name-part taxon-name-part-type="genus" reg="Hebius">H.</tp:taxon-name-part> <tp:taxon-name-part taxon-name-part-type="species" reg="boulengeri">boulengeri</tp:taxon-name-part></tp:taxon-name></italic>, in having a distinct continuous white streak from the posteroventral margin of the eye extending backward and upward to the nape and connecting with the dorsolateral stripe on each side.</p><p><italic><tp:taxon-name><tp:taxon-name-part taxon-name-part-type="genus" reg="Hebius">Hebius</tp:taxon-name-part> <tp:taxon-name-part taxon-name-part-type="species" reg="shantianfangi">shantianfangi</tp:taxon-name-part></tp:taxon-name></italic> sp. nov. further differs from <italic><tp:taxon-name><tp:taxon-name-part taxon-name-part-type="genus" reg="Hebius">H.</tp:taxon-name-part> <tp:taxon-name-part taxon-name-part-type="species" reg="annamensis">annamensis</tp:taxon-name-part></tp:taxon-name></italic> (Bourret, 1934), <italic><tp:taxon-name><tp:taxon-name-part taxon-name-part-type="genus" reg="Hebius">H.</tp:taxon-name-part> <tp:taxon-name-part taxon-name-part-type="species" reg="arquus">arquus</tp:taxon-name-part></tp:taxon-name></italic> (David &amp; Vogel, 2010), <italic><tp:taxon-name><tp:taxon-name-part taxon-name-part-type="genus" reg="Hebius">H.</tp:taxon-name-part> <tp:taxon-name-part taxon-name-part-type="species" reg="atemporalis">atemporalis</tp:taxon-name-part></tp:taxon-name></italic> (Bourret, 1934), <italic><tp:taxon-name><tp:taxon-name-part taxon-name-part-type="genus" reg="Hebius">H.</tp:taxon-name-part> <tp:taxon-name-part taxon-name-part-type="species" reg="celebicus">celebicus</tp:taxon-name-part></tp:taxon-name></italic> (Peters &amp; Doris, 1878), <italic><tp:taxon-name><tp:taxon-name-part taxon-name-part-type="genus" reg="Hebius">H.</tp:taxon-name-part> <tp:taxon-name-part taxon-name-part-type="species" reg="chapaensis">chapaensis</tp:taxon-name-part></tp:taxon-name></italic> (Bourret, 1934), <italic><tp:taxon-name><tp:taxon-name-part taxon-name-part-type="genus" reg="Hebius">H.</tp:taxon-name-part> <tp:taxon-name-part taxon-name-part-type="species" reg="citrinoventer">citrinoventer</tp:taxon-name-part></tp:taxon-name></italic> Xu, Yang, Gong, Ouyang, Weng, Deng, Huang &amp; Peng, 2024, <italic><tp:taxon-name><tp:taxon-name-part taxon-name-part-type="genus" reg="Hebius">H.</tp:taxon-name-part> <tp:taxon-name-part taxon-name-part-type="species" reg="frenatus">frenatus</tp:taxon-name-part></tp:taxon-name></italic> (Dunn, 1923), <italic><tp:taxon-name><tp:taxon-name-part taxon-name-part-type="genus" reg="Hebius">H.</tp:taxon-name-part> <tp:taxon-name-part taxon-name-part-type="species" reg="groundwateri">groundwateri</tp:taxon-name-part></tp:taxon-name></italic> (Smith, 1922), <italic><tp:taxon-name><tp:taxon-name-part taxon-name-part-type="genus" reg="Hebius">H.</tp:taxon-name-part> <tp:taxon-name-part taxon-name-part-type="species" reg="maximus">maximus</tp:taxon-name-part></tp:taxon-name></italic> (Malnate, 1962), <italic><tp:taxon-name><tp:taxon-name-part taxon-name-part-type="genus" reg="Hebius">H.</tp:taxon-name-part> <tp:taxon-name-part taxon-name-part-type="species" reg="nigriventer">nigriventer</tp:taxon-name-part></tp:taxon-name></italic> (Wall, 1925), <italic><tp:taxon-name><tp:taxon-name-part taxon-name-part-type="genus" reg="Hebius">H.</tp:taxon-name-part> <tp:taxon-name-part taxon-name-part-type="species" reg="sarasinorum">sarasinorum</tp:taxon-name-part></tp:taxon-name></italic> (Boulenger, 1896), <italic><tp:taxon-name><tp:taxon-name-part taxon-name-part-type="genus" reg="Hebius">H.</tp:taxon-name-part> <tp:taxon-name-part taxon-name-part-type="species" reg="sarwacensis">sarwacensis</tp:taxon-name-part></tp:taxon-name></italic> (Günther, 1872), <italic><tp:taxon-name><tp:taxon-name-part taxon-name-part-type="genus" reg="Hebius">H.</tp:taxon-name-part> <tp:taxon-name-part taxon-name-part-type="species" reg="sauteri">sauteri</tp:taxon-name-part></tp:taxon-name></italic> (Boulenger, 1909), <italic><tp:taxon-name><tp:taxon-name-part taxon-name-part-type="genus" reg="Hebius">H.</tp:taxon-name-part> <tp:taxon-name-part taxon-name-part-type="species" reg="taronensis">taronensis</tp:taxon-name-part></tp:taxon-name></italic> (Smith, 1940), <italic><tp:taxon-name><tp:taxon-name-part taxon-name-part-type="genus" reg="Hebius">H.</tp:taxon-name-part> <tp:taxon-name-part taxon-name-part-type="species" reg="venningi">venningi</tp:taxon-name-part></tp:taxon-name></italic> (Wall, 1910), and <italic><tp:taxon-name><tp:taxon-name-part taxon-name-part-type="genus" reg="Hebius">H.</tp:taxon-name-part> <tp:taxon-name-part taxon-name-part-type="species" reg="youjiangensis">youjiangensis</tp:taxon-name-part></tp:taxon-name></italic> Yang, Xu, Wu, Gong, Huang &amp; Huang, 2023 in having 19 dorsal scale rows at midbody (vs 15 or 17 rows at midbody).</p><p><italic><tp:taxon-name><tp:taxon-name-part taxon-name-part-type="genus" reg="Hebius">Hebius</tp:taxon-name-part> <tp:taxon-name-part taxon-name-part-type="species" reg="shantianfangi">shantianfangi</tp:taxon-name-part></tp:taxon-name></italic> sp. nov. further differs from <italic><tp:taxon-name><tp:taxon-name-part taxon-name-part-type="genus" reg="Hebius">H.</tp:taxon-name-part> <tp:taxon-name-part taxon-name-part-type="species" reg="annamensis">annamensis</tp:taxon-name-part></tp:taxon-name></italic>, <italic><tp:taxon-name><tp:taxon-name-part taxon-name-part-type="genus" reg="Hebius">H.</tp:taxon-name-part> <tp:taxon-name-part taxon-name-part-type="species" reg="chapaensis">chapaensis</tp:taxon-name-part></tp:taxon-name></italic>, <italic><tp:taxon-name><tp:taxon-name-part taxon-name-part-type="genus" reg="Hebius">H.</tp:taxon-name-part> <tp:taxon-name-part taxon-name-part-type="species" reg="deschauenseei">deschauenseei</tp:taxon-name-part></tp:taxon-name></italic> (Taylor, 1934), <italic><tp:taxon-name><tp:taxon-name-part taxon-name-part-type="genus" reg="Hebius">H.</tp:taxon-name-part> <tp:taxon-name-part taxon-name-part-type="species" reg="igneus">igneus</tp:taxon-name-part></tp:taxon-name></italic> David, Vogel, Nguyen, Orlov, Pauwels, Teynié &amp; Ziegler, 2021, <italic><tp:taxon-name><tp:taxon-name-part taxon-name-part-type="genus" reg="Hebius">H.</tp:taxon-name-part> <tp:taxon-name-part taxon-name-part-type="species" reg="modestus">modestus</tp:taxon-name-part></tp:taxon-name></italic> (Günther, 1875), <italic><tp:taxon-name><tp:taxon-name-part taxon-name-part-type="genus" reg="Hebius">H.</tp:taxon-name-part> <tp:taxon-name-part taxon-name-part-type="species" reg="nigriventer">nigriventer</tp:taxon-name-part></tp:taxon-name></italic>, <italic><tp:taxon-name><tp:taxon-name-part taxon-name-part-type="genus" reg="Hebius">H.</tp:taxon-name-part> <tp:taxon-name-part taxon-name-part-type="species" reg="taronensis">taronensis</tp:taxon-name-part></tp:taxon-name></italic>, <italic><tp:taxon-name><tp:taxon-name-part taxon-name-part-type="genus" reg="Hebius">H.</tp:taxon-name-part> <tp:taxon-name-part taxon-name-part-type="species" reg="venningi">venningi</tp:taxon-name-part></tp:taxon-name></italic>, and <italic><tp:taxon-name><tp:taxon-name-part taxon-name-part-type="genus" reg="Hebius">H.</tp:taxon-name-part> <tp:taxon-name-part taxon-name-part-type="species" reg="youjiangensis">youjiangensis</tp:taxon-name-part></tp:taxon-name></italic> in having a white venter (vs dark venter).</p><p><italic><tp:taxon-name><tp:taxon-name-part taxon-name-part-type="genus" reg="Hebius">Hebius</tp:taxon-name-part> <tp:taxon-name-part taxon-name-part-type="species" reg="shantianfangi">shantianfangi</tp:taxon-name-part></tp:taxon-name></italic> sp. nov. further differs from <italic><tp:taxon-name><tp:taxon-name-part taxon-name-part-type="genus" reg="Hebius">H.</tp:taxon-name-part> <tp:taxon-name-part taxon-name-part-type="species" reg="andreae">andreae</tp:taxon-name-part></tp:taxon-name></italic> (Ziegler &amp; Le Khac Quyet, 2006), <italic><tp:taxon-name><tp:taxon-name-part taxon-name-part-type="genus" reg="Hebius">H.</tp:taxon-name-part> <tp:taxon-name-part taxon-name-part-type="species" reg="arquus">arquus</tp:taxon-name-part></tp:taxon-name></italic>, <italic><tp:taxon-name><tp:taxon-name-part taxon-name-part-type="genus" reg="Hebius">H.</tp:taxon-name-part> <tp:taxon-name-part taxon-name-part-type="species" reg="beddomei">beddomei</tp:taxon-name-part></tp:taxon-name></italic> (Günther, 1864), <italic><tp:taxon-name><tp:taxon-name-part taxon-name-part-type="genus" reg="Hebius">H.</tp:taxon-name-part> <tp:taxon-name-part taxon-name-part-type="species" reg="celebicus">celebicus</tp:taxon-name-part></tp:taxon-name></italic>, <italic><tp:taxon-name><tp:taxon-name-part taxon-name-part-type="genus" reg="Hebius">H.</tp:taxon-name-part> <tp:taxon-name-part taxon-name-part-type="species" reg="concelarus">concelarus</tp:taxon-name-part></tp:taxon-name></italic> (Malnate, 1963), <italic><tp:taxon-name><tp:taxon-name-part taxon-name-part-type="genus" reg="Hebius">H.</tp:taxon-name-part> <tp:taxon-name-part taxon-name-part-type="species" reg="flavifrons">flavifrons</tp:taxon-name-part></tp:taxon-name></italic> (Boulenger, 1887), <italic><tp:taxon-name><tp:taxon-name-part taxon-name-part-type="genus" reg="Hebius">H.</tp:taxon-name-part> <tp:taxon-name-part taxon-name-part-type="species" reg="frenatus">frenatus</tp:taxon-name-part></tp:taxon-name></italic>, <italic><tp:taxon-name><tp:taxon-name-part taxon-name-part-type="genus" reg="Hebius">H.</tp:taxon-name-part> <tp:taxon-name-part taxon-name-part-type="species" reg="groundwateri">groundwateri</tp:taxon-name-part></tp:taxon-name></italic>, <italic><tp:taxon-name><tp:taxon-name-part taxon-name-part-type="genus" reg="Hebius">H.</tp:taxon-name-part> <tp:taxon-name-part taxon-name-part-type="species" reg="ishigakiensis">ishigakiensis</tp:taxon-name-part></tp:taxon-name></italic> (Malnate &amp; Munsterman, 1960), <italic><tp:taxon-name><tp:taxon-name-part taxon-name-part-type="genus" reg="Hebius">H.</tp:taxon-name-part> <tp:taxon-name-part taxon-name-part-type="species" reg="lacrima">lacrima</tp:taxon-name-part></tp:taxon-name></italic> Purkayastha &amp; David, 2019, <italic><tp:taxon-name><tp:taxon-name-part taxon-name-part-type="genus" reg="Hebius">H.</tp:taxon-name-part> <tp:taxon-name-part taxon-name-part-type="species" reg="nicobariensis">nicobariensis</tp:taxon-name-part></tp:taxon-name></italic> (Sclater, 1891), <italic><tp:taxon-name><tp:taxon-name-part taxon-name-part-type="genus" reg="Hebius">H.</tp:taxon-name-part> <tp:taxon-name-part taxon-name-part-type="species" reg="optatus">optatus</tp:taxon-name-part></tp:taxon-name></italic> (Hu &amp; Zhao, 1966), <italic><tp:taxon-name><tp:taxon-name-part taxon-name-part-type="genus" reg="Hebius">H.</tp:taxon-name-part> <tp:taxon-name-part taxon-name-part-type="species" reg="petersii">petersii</tp:taxon-name-part></tp:taxon-name></italic> (Boulenger, 1893), <italic><tp:taxon-name><tp:taxon-name-part taxon-name-part-type="genus" reg="Hebius">H.</tp:taxon-name-part> <tp:taxon-name-part taxon-name-part-type="species" reg="pryeri">pryeri</tp:taxon-name-part></tp:taxon-name></italic> (Boulenger, 1887), <italic><tp:taxon-name><tp:taxon-name-part taxon-name-part-type="genus" reg="Hebius">H.</tp:taxon-name-part> <tp:taxon-name-part taxon-name-part-type="species" reg="sanguineus">sanguineus</tp:taxon-name-part></tp:taxon-name></italic> (Smedley, 1932), <italic><tp:taxon-name><tp:taxon-name-part taxon-name-part-type="genus" reg="Hebius">H.</tp:taxon-name-part> <tp:taxon-name-part taxon-name-part-type="species" reg="sarasinorum">sarasinorum</tp:taxon-name-part></tp:taxon-name></italic>, <italic><tp:taxon-name><tp:taxon-name-part taxon-name-part-type="genus" reg="Hebius">H.</tp:taxon-name-part> <tp:taxon-name-part taxon-name-part-type="species" reg="sarwacensis">sarwacensis</tp:taxon-name-part></tp:taxon-name></italic>, <italic><tp:taxon-name><tp:taxon-name-part taxon-name-part-type="genus" reg="Hebius">H.</tp:taxon-name-part> <tp:taxon-name-part taxon-name-part-type="species" reg="vibakari">vibakari</tp:taxon-name-part></tp:taxon-name></italic> (Boie, 1826), and <italic><tp:taxon-name><tp:taxon-name-part taxon-name-part-type="genus" reg="Hebius">H.</tp:taxon-name-part> <tp:taxon-name-part taxon-name-part-type="species" reg="yanbianensis">yanbianensis</tp:taxon-name-part></tp:taxon-name></italic> Liu, Zhong, Wang, Liu &amp; Guo, 2018 in having dorsolateral stripes (vs no dorsolateral stripes but blotches or crossbars).</p><p><italic><tp:taxon-name><tp:taxon-name-part taxon-name-part-type="genus" reg="Hebius">Hebius</tp:taxon-name-part> <tp:taxon-name-part taxon-name-part-type="species" reg="shantianfangi">shantianfangi</tp:taxon-name-part></tp:taxon-name></italic> sp. nov. further differs from <italic><tp:taxon-name><tp:taxon-name-part taxon-name-part-type="genus" reg="Hebius">H.</tp:taxon-name-part> <tp:taxon-name-part taxon-name-part-type="species" reg="bitaeniatus">bitaeniatus</tp:taxon-name-part></tp:taxon-name></italic> (Wall, 1925) in having more subcaudals (90–105 vs 76–86), further differs from <italic><tp:taxon-name><tp:taxon-name-part taxon-name-part-type="genus" reg="Hebius">H.</tp:taxon-name-part> <tp:taxon-name-part taxon-name-part-type="species" reg="clerki">clerki</tp:taxon-name-part></tp:taxon-name></italic> (Wall, 1925) in having fewer ventrals (148–155 vs 162–173), further differs from <italic><tp:taxon-name><tp:taxon-name-part taxon-name-part-type="genus" reg="Hebius">H.</tp:taxon-name-part> <tp:taxon-name-part taxon-name-part-type="species" reg="craspedogaster">craspedogaster</tp:taxon-name-part></tp:taxon-name></italic> (Boulenger, 1899) in having unkeeled the 1<sup>st</sup> dorsal scale row on each side (vs keeled the 1<sup>st</sup> dorsal scale row), further differs from <italic><tp:taxon-name><tp:taxon-name-part taxon-name-part-type="genus" reg="Hebius">H.</tp:taxon-name-part> <tp:taxon-name-part taxon-name-part-type="species" reg="inas">inas</tp:taxon-name-part></tp:taxon-name></italic> (Laidlaw, 1901) in having dark grey blotches on the edges of each ventral (vs dark reddish-brown on the outer quarter or third of each ventral on each side), further differs from <italic><tp:taxon-name><tp:taxon-name-part taxon-name-part-type="genus" reg="Hebius">H.</tp:taxon-name-part> <tp:taxon-name-part taxon-name-part-type="species" reg="jingdongensis">jingdongensis</tp:taxon-name-part></tp:taxon-name></italic> Ma, Shi, Ayi &amp; Jiang, 2023 in having fewer ventrals (148–155 vs 163–166), further differs from <italic><tp:taxon-name><tp:taxon-name-part taxon-name-part-type="genus" reg="Hebius">H.</tp:taxon-name-part> <tp:taxon-name-part taxon-name-part-type="species" reg="johannis">johannis</tp:taxon-name-part></tp:taxon-name></italic> (Boulenger, 1908) in having fewer ventrals (148–155 vs 165–170), further differs from <italic><tp:taxon-name><tp:taxon-name-part taxon-name-part-type="genus" reg="Hebius">H.</tp:taxon-name-part> <tp:taxon-name-part taxon-name-part-type="species" reg="kerinciensis">kerinciensis</tp:taxon-name-part></tp:taxon-name></italic> (David &amp; Das, 2003) in having more ventrals (148–155 vs 138–140), further differs from <italic><tp:taxon-name><tp:taxon-name-part taxon-name-part-type="genus" reg="Hebius">H.</tp:taxon-name-part> <tp:taxon-name-part taxon-name-part-type="species" reg="leucomystax">leucomystax</tp:taxon-name-part></tp:taxon-name></italic> (David, Bain, Quang Truong, Orlov, Vogel, Ngoc Thanh &amp; Ziegler, 2007) in having a white streak from the posteroventral margin of the eye extending to the nape on each side (vs a white streak from the tip of the snout extending under the eye to the nape on each side), further differs from <italic><tp:taxon-name><tp:taxon-name-part taxon-name-part-type="genus" reg="Hebius">H.</tp:taxon-name-part> <tp:taxon-name-part taxon-name-part-type="species" reg="metusia">metusia</tp:taxon-name-part></tp:taxon-name></italic> (Inger, Zhao, Shaffer &amp; Wu, 1990) in having fewer ventrals (148–155 vs 159–176), further differs from <italic><tp:taxon-name><tp:taxon-name-part taxon-name-part-type="genus" reg="Hebius">H.</tp:taxon-name-part> <tp:taxon-name-part taxon-name-part-type="species" reg="miyajimae">miyajimae</tp:taxon-name-part></tp:taxon-name></italic> (Maki, 1931) in having more supralabials (9–10 vs 8), further differs from <italic><tp:taxon-name><tp:taxon-name-part taxon-name-part-type="genus" reg="Hebius">H.</tp:taxon-name-part> <tp:taxon-name-part taxon-name-part-type="species" reg="octolineatus">octolineatus</tp:taxon-name-part></tp:taxon-name></italic> (Boulenger, 1904) in having more subcaudals (90–105 vs 70–80), further differs from <italic><tp:taxon-name><tp:taxon-name-part taxon-name-part-type="genus" reg="Hebius">H.</tp:taxon-name-part> <tp:taxon-name-part taxon-name-part-type="species" reg="parallelus">parallelus</tp:taxon-name-part></tp:taxon-name></italic> (Boulenger, 1890) in having fewer ventrals (148–155 vs 160–173), further differs from <italic><tp:taxon-name><tp:taxon-name-part taxon-name-part-type="genus" reg="Hebius">H.</tp:taxon-name-part> <tp:taxon-name-part taxon-name-part-type="species" reg="popei">popei</tp:taxon-name-part></tp:taxon-name></italic> (Schmidt, 1925) in having more ventrals (148–155 vs 130–142), further differs from <italic><tp:taxon-name><tp:taxon-name-part taxon-name-part-type="genus" reg="Hebius">H.</tp:taxon-name-part> <tp:taxon-name-part taxon-name-part-type="species" reg="sangzhiensis">sangzhiensis</tp:taxon-name-part></tp:taxon-name></italic> Zhou, Qi, Lu, Lyu &amp; Li, 2019 in having fewer ventrals (148–155 vs 160–164), further differs from <italic><tp:taxon-name><tp:taxon-name-part taxon-name-part-type="genus" reg="Hebius">H.</tp:taxon-name-part> <tp:taxon-name-part taxon-name-part-type="species" reg="septemlineatus">septemlineatus</tp:taxon-name-part></tp:taxon-name></italic> (Schmidt, 1925) in having fewer ventrals (148–155 vs 164–175), further differs from <italic><tp:taxon-name><tp:taxon-name-part taxon-name-part-type="genus" reg="Hebius">H.</tp:taxon-name-part> <tp:taxon-name-part taxon-name-part-type="species" reg="terrakarenorum">terrakarenorum</tp:taxon-name-part></tp:taxon-name></italic> Hauser, Smits &amp; David, 2022 in having fewer ventrals (148–155 vs 159–171), further differs from <italic><tp:taxon-name><tp:taxon-name-part taxon-name-part-type="genus" reg="Hebius">H.</tp:taxon-name-part> <tp:taxon-name-part taxon-name-part-type="species" reg="viperinus">viperinus</tp:taxon-name-part></tp:taxon-name></italic> (Schenkel, 1901) in having more ventrals (148–155 vs 101), and further differs from <italic><tp:taxon-name><tp:taxon-name-part taxon-name-part-type="genus" reg="Hebius">H.</tp:taxon-name-part> <tp:taxon-name-part taxon-name-part-type="species" reg="weixiensis">weixiensis</tp:taxon-name-part></tp:taxon-name></italic> Hou, Yuan, Wei, Zhao, Liu, Wu, Shen, Chen, Guo &amp; Che, 2021 in having fewer ventrals (148–155 vs 171–182).</p><p><italic><tp:taxon-name><tp:taxon-name-part taxon-name-part-type="genus" reg="Hebius">Hebius</tp:taxon-name-part> <tp:taxon-name-part taxon-name-part-type="species" reg="shantianfangi">shantianfangi</tp:taxon-name-part></tp:taxon-name></italic> sp. nov. is closely related to <italic><tp:taxon-name><tp:taxon-name-part taxon-name-part-type="genus" reg="Hebius">H.</tp:taxon-name-part> <tp:taxon-name-part taxon-name-part-type="species" reg="khasiensis">khasiensis</tp:taxon-name-part></tp:taxon-name></italic>, <italic><tp:taxon-name><tp:taxon-name-part taxon-name-part-type="genus" reg="Hebius">H.</tp:taxon-name-part> <tp:taxon-name-part taxon-name-part-type="species" reg="gilhodesi">gilhodesi</tp:taxon-name-part></tp:taxon-name></italic>, and <italic><tp:taxon-name><tp:taxon-name-part taxon-name-part-type="genus" reg="Hebius">H.</tp:taxon-name-part> <tp:taxon-name-part taxon-name-part-type="species" reg="boulengeri">boulengeri</tp:taxon-name-part></tp:taxon-name></italic> according to the molecular phylogeny. However, <italic><tp:taxon-name><tp:taxon-name-part taxon-name-part-type="genus" reg="Hebius">Hebius</tp:taxon-name-part> <tp:taxon-name-part taxon-name-part-type="species" reg="shantianfangi">shantianfangi</tp:taxon-name-part></tp:taxon-name></italic> sp. nov. can be easily distinguished from <italic><tp:taxon-name><tp:taxon-name-part taxon-name-part-type="genus" reg="Hebius">H.</tp:taxon-name-part> <tp:taxon-name-part taxon-name-part-type="species" reg="khasiensis">khasiensis</tp:taxon-name-part></tp:taxon-name></italic> and <italic><tp:taxon-name><tp:taxon-name-part taxon-name-part-type="genus" reg="Hebius">H.</tp:taxon-name-part> <tp:taxon-name-part taxon-name-part-type="species" reg="gilhodesi">gilhodesi</tp:taxon-name-part></tp:taxon-name></italic> in having a continuous white streak from the posteroventral margin of the eye extending to the nape on each side (vs a discontinuous white streak or rounded blotches on each side). In addition, the dorsolateral stripes are light yellow intermixed with light orange spots in <italic><tp:taxon-name><tp:taxon-name-part taxon-name-part-type="genus" reg="Hebius">Hebius</tp:taxon-name-part> <tp:taxon-name-part taxon-name-part-type="species" reg="shantianfangi">shantianfangi</tp:taxon-name-part></tp:taxon-name></italic> sp. nov., whereas the dorsolateral stripes are rusty brown or burnt sienna intermixed with yellowish-ochre spots in <italic><tp:taxon-name><tp:taxon-name-part taxon-name-part-type="genus" reg="Hebius">H.</tp:taxon-name-part> <tp:taxon-name-part taxon-name-part-type="species" reg="khasiensis">khasiensis</tp:taxon-name-part></tp:taxon-name></italic> and absent or very indistinct composed of obscure, tiny faded or ochre spots in <italic><tp:taxon-name><tp:taxon-name-part taxon-name-part-type="genus" reg="Hebius">H.</tp:taxon-name-part> <tp:taxon-name-part taxon-name-part-type="species" reg="gilhodesi">gilhodesi</tp:taxon-name-part></tp:taxon-name></italic>, and <italic><tp:taxon-name><tp:taxon-name-part taxon-name-part-type="genus" reg="Hebius">Hebius</tp:taxon-name-part> <tp:taxon-name-part taxon-name-part-type="species" reg="shantianfangi">shantianfangi</tp:taxon-name-part></tp:taxon-name></italic> sp. nov. has 23–25 maxillary teeth whereas <italic><tp:taxon-name><tp:taxon-name-part taxon-name-part-type="genus" reg="Hebius">H.</tp:taxon-name-part> <tp:taxon-name-part taxon-name-part-type="species" reg="khasiensis">khasiensis</tp:taxon-name-part></tp:taxon-name></italic> has 17–21 and <italic><tp:taxon-name><tp:taxon-name-part taxon-name-part-type="genus" reg="Hebius">H.</tp:taxon-name-part> <tp:taxon-name-part taxon-name-part-type="species" reg="gilhodesi">gilhodesi</tp:taxon-name-part></tp:taxon-name></italic> has 21–23 maxillary teeth.</p><p><italic><tp:taxon-name><tp:taxon-name-part taxon-name-part-type="genus" reg="Hebius">Hebius</tp:taxon-name-part> <tp:taxon-name-part taxon-name-part-type="species" reg="shantianfangi">shantianfangi</tp:taxon-name-part></tp:taxon-name></italic> sp. nov. superficially closely resembles and has the smallest genetic distance from <italic><tp:taxon-name><tp:taxon-name-part taxon-name-part-type="genus" reg="Hebius">H.</tp:taxon-name-part> <tp:taxon-name-part taxon-name-part-type="species" reg="boulengeri">boulengeri</tp:taxon-name-part></tp:taxon-name></italic> phylogenetically. Based on our morphological data obtained from specimen examination (Suppl. material <xref ref-type="supplementary-material" rid="S1">1</xref>), <italic><tp:taxon-name><tp:taxon-name-part taxon-name-part-type="genus" reg="Hebius">Hebius</tp:taxon-name-part> <tp:taxon-name-part taxon-name-part-type="species" reg="shantianfangi">shantianfangi</tp:taxon-name-part></tp:taxon-name></italic> sp. nov. differs from the type specimens of <italic><tp:taxon-name><tp:taxon-name-part taxon-name-part-type="genus" reg="Hebius">H.</tp:taxon-name-part> <tp:taxon-name-part taxon-name-part-type="species" reg="boulengeri">boulengeri</tp:taxon-name-part></tp:taxon-name></italic> (<italic>n</italic> = 2) in having more ventrals (148–155 vs 139–140), more postoculars (3 vs 2), relatively larger eyes (<abbrev xmlns:xlink="http://www.w3.org/1999/xlink" xlink:title="horizontal diameter of the eye" id="ABBRID0ESIAK" xlink:type="simple">EDH</abbrev>/<abbrev xmlns:xlink="http://www.w3.org/1999/xlink" xlink:title="snout length, between the eye and the anterior margin of the rostral" id="ABBRID0EWIAK" xlink:type="simple">SnL</abbrev> 0.72–0.74 vs 0.66–0.69, <abbrev xmlns:xlink="http://www.w3.org/1999/xlink" xlink:title="vertical diameter of the eye" id="ABBRID0E1IAK" xlink:type="simple">EDV</abbrev>/<abbrev xmlns:xlink="http://www.w3.org/1999/xlink" xlink:title="distance between the lower edge of the lip and the lower margin of the eye" id="ABBRID0E5IAK" xlink:type="simple">DLip</abbrev> 2.00–2.36 vs 1.41–1.69), and fewer maxillary teeth (23–25 vs 27). <italic><tp:taxon-name><tp:taxon-name-part taxon-name-part-type="genus" reg="Hebius">Hebius</tp:taxon-name-part> <tp:taxon-name-part taxon-name-part-type="species" reg="shantianfangi">shantianfangi</tp:taxon-name-part></tp:taxon-name></italic> sp. nov. differs from the other specimens from Guangdong Province, China (<italic>n</italic> = 2), in having more ventrals (148–155 vs 141–146), more postoculars (3 vs 2), relatively larger eyes (<abbrev xmlns:xlink="http://www.w3.org/1999/xlink" xlink:title="horizontal diameter of the eye" id="ABBRID0EPJAK" xlink:type="simple">EDH</abbrev>/<abbrev xmlns:xlink="http://www.w3.org/1999/xlink" xlink:title="snout length, between the eye and the anterior margin of the rostral" id="ABBRID0ETJAK" xlink:type="simple">SnL</abbrev> 0.72–0.74 vs 0.68, <abbrev xmlns:xlink="http://www.w3.org/1999/xlink" xlink:title="vertical diameter of the eye" id="ABBRID0EXJAK" xlink:type="simple">EDV</abbrev>/<abbrev xmlns:xlink="http://www.w3.org/1999/xlink" xlink:title="distance between the lower edge of the lip and the lower margin of the eye" id="ABBRID0E2JAK" xlink:type="simple">DLip</abbrev> 2.00–2.36 vs 1.93), and fewer maxillary teeth (23–25 vs 26). <italic><tp:taxon-name><tp:taxon-name-part taxon-name-part-type="genus" reg="Hebius">Hebius</tp:taxon-name-part> <tp:taxon-name-part taxon-name-part-type="species" reg="shantianfangi">shantianfangi</tp:taxon-name-part></tp:taxon-name></italic> sp. nov. differs from the specimens from Guangxi Autonomous Region and Guizhou Province, China (<italic>n</italic> = 2), in having a relatively shorter snout (<abbrev xmlns:xlink="http://www.w3.org/1999/xlink" xlink:title="snout length, between the eye and the anterior margin of the rostral" id="ABBRID0EMKAK" xlink:type="simple">SnL</abbrev>/<abbrev xmlns:xlink="http://www.w3.org/1999/xlink" xlink:title="head length" id="ABBRID0EQKAK" xlink:type="simple">HL</abbrev> 0.23–0.24 vs 0.25) and relatively larger eyes (<abbrev xmlns:xlink="http://www.w3.org/1999/xlink" xlink:title="horizontal diameter of the eye" id="ABBRID0EUKAK" xlink:type="simple">EDH</abbrev>/<abbrev xmlns:xlink="http://www.w3.org/1999/xlink" xlink:title="snout length, between the eye and the anterior margin of the rostral" id="ABBRID0EYKAK" xlink:type="simple">SnL</abbrev> 0.72–0.74 vs 0.67, <abbrev xmlns:xlink="http://www.w3.org/1999/xlink" xlink:title="vertical diameter of the eye" id="ABBRID0E3KAK" xlink:type="simple">EDV</abbrev>/<abbrev xmlns:xlink="http://www.w3.org/1999/xlink" xlink:title="distance between the lower edge of the lip and the lower margin of the eye" id="ABBRID0EALAK" xlink:type="simple">DLip</abbrev> 2.00–2.36 vs 1.67). <italic><tp:taxon-name><tp:taxon-name-part taxon-name-part-type="genus" reg="Hebius">Hebius</tp:taxon-name-part> <tp:taxon-name-part taxon-name-part-type="species" reg="shantianfangi">shantianfangi</tp:taxon-name-part></tp:taxon-name></italic> sp. nov. differs from the specimens from Vietnam and Cambodia (<italic>n</italic> = 71) in having fewer maxillary teeth (23–25 vs 26–28). <italic><tp:taxon-name><tp:taxon-name-part taxon-name-part-type="genus" reg="Hebius">Hebius</tp:taxon-name-part> <tp:taxon-name-part taxon-name-part-type="species" reg="shantianfangi">shantianfangi</tp:taxon-name-part></tp:taxon-name></italic> sp. nov. differs from the specimens from Laos (<italic>n</italic> = 2) in having more ventrals (148–155 vs 142–144), a relatively shorter tail (<abbrev xmlns:xlink="http://www.w3.org/1999/xlink" xlink:title="tail length" id="ABBRID0E5LAK" xlink:type="simple">TaL</abbrev>/<abbrev xmlns:xlink="http://www.w3.org/1999/xlink" xlink:title="total length" id="ABBRID0ECMAK" xlink:type="simple">TL</abbrev> 0.31–0.34 vs 0.35–0.36), a relatively shorter head (<abbrev xmlns:xlink="http://www.w3.org/1999/xlink" xlink:title="head length" id="ABBRID0EGMAK" xlink:type="simple">HL</abbrev>/<abbrev xmlns:xlink="http://www.w3.org/1999/xlink" xlink:title="snout–vent length" id="ABBRID0EKMAK" xlink:type="simple">SVL</abbrev> 0.042–0.045 vs 0.053–0.054), a relatively shorter snout (<abbrev xmlns:xlink="http://www.w3.org/1999/xlink" xlink:title="snout length, between the eye and the anterior margin of the rostral" id="ABBRID0EOMAK" xlink:type="simple">SnL</abbrev>/<abbrev xmlns:xlink="http://www.w3.org/1999/xlink" xlink:title="head length" id="ABBRID0ESMAK" xlink:type="simple">HL</abbrev> 0.23–0.24 vs 0.25–0.26), and fewer maxillary teeth (23–25 vs 26). <italic><tp:taxon-name><tp:taxon-name-part taxon-name-part-type="genus" reg="Hebius">Hebius</tp:taxon-name-part> <tp:taxon-name-part taxon-name-part-type="species" reg="shantianfangi">shantianfangi</tp:taxon-name-part></tp:taxon-name></italic> sp. nov. differs from the specimens from Thailand (<italic>n</italic> = 2) in having a relatively shorter head (<abbrev xmlns:xlink="http://www.w3.org/1999/xlink" xlink:title="head length" id="ABBRID0EDNAK" xlink:type="simple">HL</abbrev>/<abbrev xmlns:xlink="http://www.w3.org/1999/xlink" xlink:title="snout–vent length" id="ABBRID0EHNAK" xlink:type="simple">SVL</abbrev> 0.042–0.045 vs 0.047) and a relatively smaller distance between the lower edge of the lip and the lower margin of the eye (<abbrev xmlns:xlink="http://www.w3.org/1999/xlink" xlink:title="vertical diameter of the eye" id="ABBRID0ELNAK" xlink:type="simple">EDV</abbrev>/<abbrev xmlns:xlink="http://www.w3.org/1999/xlink" xlink:title="distance between the lower edge of the lip and the lower margin of the eye" id="ABBRID0EPNAK" xlink:type="simple">DLip</abbrev> 2.00–2.36 vs 1.81–1.94). In addition, the edges of the white streak posterior to the eye are jagged and bordered by indistinct black color and the dorsolateral stripes are light yellow intermixed with light orange spots in <italic><tp:taxon-name><tp:taxon-name-part taxon-name-part-type="genus" reg="Hebius">Hebius</tp:taxon-name-part> <tp:taxon-name-part taxon-name-part-type="species" reg="shantianfangi">shantianfangi</tp:taxon-name-part></tp:taxon-name></italic> sp. nov., whereas the edges of the white streak posterior to the eye are smooth and bordered by distinct black color and the dorsolateral stripes are orange intermixed with red spots in <italic><tp:taxon-name><tp:taxon-name-part taxon-name-part-type="genus" reg="Hebius">H.</tp:taxon-name-part> <tp:taxon-name-part taxon-name-part-type="species" reg="boulengeri">boulengeri</tp:taxon-name-part></tp:taxon-name></italic> from Guangdong Province, China (Figs <xref ref-type="fig" rid="F5">5</xref>, <xref ref-type="fig" rid="F6">6</xref>).</p><fig id="F5" position="float" orientation="portrait"><object-id xmlns:xlink="http://www.w3.org/1999/xlink" content-type="doi" xlink:type="simple">10.3897/zookeys.1254.161130.figure5</object-id><object-id xmlns:xlink="http://www.w3.org/1999/xlink" content-type="arpha" xlink:type="simple">42DDB8EB-132E-55FD-8FFF-95D1A6C5C3AE</object-id><label>Figure 5.</label><caption><p>Comparison of the body coloration between <italic><tp:taxon-name><tp:taxon-name-part taxon-name-part-type="genus" reg="Hebius">Hebius</tp:taxon-name-part> <tp:taxon-name-part taxon-name-part-type="species" reg="shantianfangi">shantianfangi</tp:taxon-name-part></tp:taxon-name></italic> sp. nov. and <italic><tp:taxon-name><tp:taxon-name-part taxon-name-part-type="genus" reg="Hebius">H.</tp:taxon-name-part> <tp:taxon-name-part taxon-name-part-type="species" reg="boulengeri">boulengeri</tp:taxon-name-part></tp:taxon-name></italic>. A. Holotype (<named-content xmlns:xlink="http://www.w3.org/1999/xlink" content-type="dwc:institutional_code" xlink:title="Kunming Natural History Museum of Zoology, Kunming Institute of Zoology, Chinese Academy of Sciences" xlink:href="http://grbio.org/institution/kunming-institute-zoology-chinese-academy-sciences" xlink:type="simple">KIZ</named-content> 064970) of <italic><tp:taxon-name><tp:taxon-name-part taxon-name-part-type="genus" reg="Hebius">Hebius</tp:taxon-name-part> <tp:taxon-name-part taxon-name-part-type="species" reg="shantianfangi">shantianfangi</tp:taxon-name-part></tp:taxon-name></italic> sp. nov.; B. <italic><tp:taxon-name><tp:taxon-name-part taxon-name-part-type="genus" reg="Hebius">H.</tp:taxon-name-part> <tp:taxon-name-part taxon-name-part-type="species" reg="boulengeri">boulengeri</tp:taxon-name-part></tp:taxon-name></italic> from Shaoguan City, Guangdong Province, China.</p></caption><graphic xmlns:xlink="http://www.w3.org/1999/xlink" xlink:href="zookeys-1254-263_article-161130__-g005.jpg" position="float" orientation="portrait" xlink:type="simple" id="oo_1429569.jpg"><uri content-type="original_file" xlink:type="simple">https://binary.pensoft.net/fig/1429569</uri></graphic></fig><fig id="F6" position="float" orientation="portrait"><object-id xmlns:xlink="http://www.w3.org/1999/xlink" content-type="doi" xlink:type="simple">10.3897/zookeys.1254.161130.figure6</object-id><object-id xmlns:xlink="http://www.w3.org/1999/xlink" content-type="arpha" xlink:type="simple">BC35E842-7D10-5FC5-839C-CC8BE51B0B79</object-id><label>Figure 6.</label><caption><p>Comparison of the lateral side of the head between <italic><tp:taxon-name><tp:taxon-name-part taxon-name-part-type="genus" reg="Hebius">Hebius</tp:taxon-name-part> <tp:taxon-name-part taxon-name-part-type="species" reg="shantianfangi">shantianfangi</tp:taxon-name-part></tp:taxon-name></italic> sp. nov. and <italic><tp:taxon-name><tp:taxon-name-part taxon-name-part-type="genus" reg="Hebius">H.</tp:taxon-name-part> <tp:taxon-name-part taxon-name-part-type="species" reg="boulengeri">boulengeri</tp:taxon-name-part></tp:taxon-name></italic>. A. Paratype (<named-content xmlns:xlink="http://www.w3.org/1999/xlink" content-type="dwc:institutional_code" xlink:title="Kunming Natural History Museum of Zoology, Kunming Institute of Zoology, Chinese Academy of Sciences" xlink:href="http://grbio.org/institution/kunming-institute-zoology-chinese-academy-sciences" xlink:type="simple">KIZ</named-content> 064973) of <italic><tp:taxon-name><tp:taxon-name-part taxon-name-part-type="genus" reg="Hebius">Hebius</tp:taxon-name-part> <tp:taxon-name-part taxon-name-part-type="species" reg="shantianfangi">shantianfangi</tp:taxon-name-part></tp:taxon-name></italic> sp. nov.; B. <italic><tp:taxon-name><tp:taxon-name-part taxon-name-part-type="genus" reg="Hebius">H.</tp:taxon-name-part> <tp:taxon-name-part taxon-name-part-type="species" reg="boulengeri">boulengeri</tp:taxon-name-part></tp:taxon-name></italic> from Shaoguan City, Guangdong Province, China.</p></caption><graphic xmlns:xlink="http://www.w3.org/1999/xlink" xlink:href="zookeys-1254-263_article-161130__-g006.jpg" position="float" orientation="portrait" xlink:type="simple" id="oo_1429570.jpg"><uri content-type="original_file" xlink:type="simple">https://binary.pensoft.net/fig/1429570</uri></graphic></fig></tp:treatment-sec><tp:treatment-sec sec-type="distribution" id="SECID0ELSAK"><title>Distribution.</title><p>The new species is currently known only from Xishuangbanna Prefecture and Pu’er City, Yunnan Province, China (Fig. <xref ref-type="fig" rid="F7">7</xref>).</p><fig id="F7" position="float" orientation="portrait"><object-id xmlns:xlink="http://www.w3.org/1999/xlink" content-type="doi" xlink:type="simple">10.3897/zookeys.1254.161130.figure7</object-id><object-id xmlns:xlink="http://www.w3.org/1999/xlink" content-type="arpha" xlink:type="simple">1549C677-C77D-502E-A2C3-EB56EDEAE1E4</object-id><label>Figure 7.</label><caption><p>Map showing the distributions of <italic><tp:taxon-name><tp:taxon-name-part taxon-name-part-type="genus" reg="Hebius">Hebius</tp:taxon-name-part> <tp:taxon-name-part taxon-name-part-type="species" reg="shantianfangi">shantianfangi</tp:taxon-name-part></tp:taxon-name></italic> sp. nov. (red), <italic><tp:taxon-name><tp:taxon-name-part taxon-name-part-type="genus" reg="Hebius">H.</tp:taxon-name-part> <tp:taxon-name-part taxon-name-part-type="species" reg="boulengeri">boulengeri</tp:taxon-name-part></tp:taxon-name></italic> sensu stricto (green), and <tp:taxon-name><tp:taxon-name-part taxon-name-part-type="genus" reg="Hebius">Hebius</tp:taxon-name-part> <tp:taxon-name-part taxon-name-part-type="uncertainty-rank">cf.</tp:taxon-name-part> <tp:taxon-name-part taxon-name-part-type="species" reg="boulengeri">boulengeri</tp:taxon-name-part></tp:taxon-name> (blue). Star indicates type locality.</p></caption><graphic xmlns:xlink="http://www.w3.org/1999/xlink" xlink:href="zookeys-1254-263_article-161130__-g007.jpg" position="float" orientation="portrait" xlink:type="simple" id="oo_1429571.jpg"><uri content-type="original_file" xlink:type="simple">https://binary.pensoft.net/fig/1429571</uri></graphic></fig></tp:treatment-sec><tp:treatment-sec sec-type="ecology" id="SECID0EFUAK"><title>Ecology notes.</title><p>The specimens of the new species were discovered on the ground beside streams at night. Additional ecological information about this species is unknown. Other species of amphibians and reptiles found at the type locality include <italic><tp:taxon-name><tp:taxon-name-part taxon-name-part-type="genus" reg="Amolops">Amolops</tp:taxon-name-part> <tp:taxon-name-part taxon-name-part-type="species" reg="vitreus">vitreus</tp:taxon-name-part></tp:taxon-name></italic> (Bain, Stuart &amp; Orlov, 2006), <italic><tp:taxon-name><tp:taxon-name-part taxon-name-part-type="genus" reg="Hylarana">Hylarana</tp:taxon-name-part> <tp:taxon-name-part taxon-name-part-type="species" reg="menglaensis">menglaensis</tp:taxon-name-part></tp:taxon-name></italic> Fei, Ye &amp; Xie, 2008, <italic><tp:taxon-name><tp:taxon-name-part taxon-name-part-type="genus" reg="Kurixalus">Kurixalus</tp:taxon-name-part> <tp:taxon-name-part taxon-name-part-type="species" reg="odontotarsus">odontotarsus</tp:taxon-name-part></tp:taxon-name></italic> (Ye &amp; Fei, 1993), <italic><tp:taxon-name><tp:taxon-name-part taxon-name-part-type="genus" reg="Limnonectes">Limnonectes</tp:taxon-name-part> <tp:taxon-name-part taxon-name-part-type="species" reg="bannaensis">bannaensis</tp:taxon-name-part></tp:taxon-name></italic> Ye, Fei &amp; Jiang, 2007, <italic><tp:taxon-name><tp:taxon-name-part taxon-name-part-type="genus" reg="Limnonectes">L.</tp:taxon-name-part> <tp:taxon-name-part taxon-name-part-type="species" reg="limborgi">limborgi</tp:taxon-name-part></tp:taxon-name></italic> (Sclater, 1892), <italic><tp:taxon-name><tp:taxon-name-part taxon-name-part-type="genus" reg="Leptobrachella">Leptobrachella</tp:taxon-name-part> <tp:taxon-name-part taxon-name-part-type="species" reg="eos">eos</tp:taxon-name-part></tp:taxon-name></italic> (Ohler, Wollenberg, Grosjean, Hendrix, Vences, Ziegler &amp; Dubois, 2011), <italic><tp:taxon-name><tp:taxon-name-part taxon-name-part-type="genus" reg="Limnonectes">L.</tp:taxon-name-part> <tp:taxon-name-part taxon-name-part-type="species" reg="ventripunctata">ventripunctata</tp:taxon-name-part></tp:taxon-name></italic> (Fei, Ye &amp; Li, 1990), <italic><tp:taxon-name><tp:taxon-name-part taxon-name-part-type="genus" reg="Microhyla">Microhyla</tp:taxon-name-part> <tp:taxon-name-part taxon-name-part-type="species" reg="mukhlesuri">mukhlesuri</tp:taxon-name-part></tp:taxon-name></italic> Hasan, Islam, Kuramoto, Kurabayashi &amp; Sumida, 2014, <italic><tp:taxon-name><tp:taxon-name-part taxon-name-part-type="genus" reg="Polypedates">Polypedates</tp:taxon-name-part> <tp:taxon-name-part taxon-name-part-type="species" reg="impresus">impresus</tp:taxon-name-part></tp:taxon-name></italic> Yang, 2008, <italic><tp:taxon-name><tp:taxon-name-part taxon-name-part-type="genus" reg="Zhangixalus">Zhangixalus</tp:taxon-name-part> <tp:taxon-name-part taxon-name-part-type="species" reg="pachyproctus">pachyproctus</tp:taxon-name-part></tp:taxon-name></italic> Yu, Hui, Hou, Wu, Rao &amp; Yang, 2019, <italic><tp:taxon-name><tp:taxon-name-part taxon-name-part-type="genus" reg="Acanthosaura">Acanthosaura</tp:taxon-name-part> <tp:taxon-name-part taxon-name-part-type="species" reg="rubrilabris">rubrilabris</tp:taxon-name-part></tp:taxon-name></italic> Liu, Rao, Hou, Orlov, Ananjeva &amp; Zhang, 2022, <italic><tp:taxon-name><tp:taxon-name-part taxon-name-part-type="genus" reg="Calotes">Calotes</tp:taxon-name-part> <tp:taxon-name-part taxon-name-part-type="species" reg="emma">emma</tp:taxon-name-part></tp:taxon-name></italic> Gray, 1845, <italic><tp:taxon-name><tp:taxon-name-part taxon-name-part-type="genus" reg="Pareas">Pareas</tp:taxon-name-part> <tp:taxon-name-part taxon-name-part-type="species" reg="berdmorei">berdmorei</tp:taxon-name-part></tp:taxon-name></italic> Theobald, 1868, and <italic><tp:taxon-name><tp:taxon-name-part taxon-name-part-type="genus" reg="Trimeresurus">Trimeresurus</tp:taxon-name-part> <tp:taxon-name-part taxon-name-part-type="species" reg="lanna">lanna</tp:taxon-name-part></tp:taxon-name></italic> Idiiatullina, Nguyen, Pawangkhanant, Suwannapoom, Chanhome, Mirza, David, Vogel &amp; Poyarkov, 2024.</p></tp:treatment-sec><tp:treatment-sec><!--Section generated to contain objects referenced in tp:taxon-treatment.--><supplementary-material xmlns:xlink="http://www.w3.org/1999/xlink" id="S1" position="float" orientation="portrait" xlink:type="simple"><object-id content-type="doi" xlink:type="simple">10.3897/zookeys.1254.161130.suppl1</object-id><object-id content-type="arpha" xlink:type="simple">1EFB98D9-371A-5BCA-9502-7AC10AC6971F</object-id><label>Supplementary material 1</label><caption><p>Detailed measurements and scale counts for each examined specimen of <italic><tp:taxon-name><tp:taxon-name-part taxon-name-part-type="genus" reg="Hebius">Hebius</tp:taxon-name-part> <tp:taxon-name-part taxon-name-part-type="species" reg="boulengeri">boulengeri</tp:taxon-name-part></tp:taxon-name></italic></p></caption><statement content-type="dataType"><label>Data type</label><p>xlsx</p></statement><statement content-type="notes"><label>Explanation note</label><p>All measurements are in the unit of mm. “N/A” indicates not available. For measurement and count methods and abbreviations, see the Materials and methods.</p></statement><media xlink:href="zookeys-1254-263_article-161130__-s001.xlsx" mimetype="application" mime-subtype="vnd.openxmlformats-officedocument.spreadsheetml.sheet" position="float" orientation="portrait" xlink:type="simple" id="oo_1429572.xlsx"><uri content-type="original_file" xlink:type="simple">https://binary.pensoft.net/file/1429572</uri></media><permissions><license xlink:type="simple"><license-p>This dataset is made available under the Open Database License (http://opendatacommons.org/licenses/odbl/1.0/). The Open Database License (ODbL) is a license agreement intended to allow users to freely share, modify, and use this Dataset while maintaining this same freedom for others, provided that the original source and author(s) are credited.</license-p></license></permissions><attrib specific-use="authors">Patrick David, Gernot Vogel</attrib></supplementary-material></tp:treatment-sec></tp:taxon-treatment>
