# Supplementary material for: ﻿A new species of the genus Hebius (Squamata, Natricidae), previously confused with H. boulengeri (Gressitt, 1937)
Source: Zookeys. 2025 Oct 3;1254:263–82. doi: 10.3897/zookeys.1254.161130 (PMC12514445; doi:10.3897/zookeys.1254.161130)
Supplement: Supplementary material 1 — Detailed measurements and scale counts for each examined specimen of Hebius boulengeri [file zookeys-1254-263_article-161130__-s001.xlsx]

## Sheet: Sheet1
Voucher	Sex	Locality	SVL	TaL	TL	HL	SnL	EDH	EDV	DLip	DS	Ven	Sc	SL	IL	PreOc	PosOc	Atem	MXT
MVZ 23623	Female	Jieyang, Guangdong, China	398	N/A	N/A	18.1	4.2	2.9	2.4	1.7	19-19-17	139	93	8/8	10/10	1/1	2/2	1/1	25+2
MVZ 23622	Male	Ganzhou, Jiangxi, China	434	215	649	14.4	4.4	2.9	2.7	1.6	19-19-17	140	93	9/9	9/10	1/1	2/2	1/1	N/A
ZMB 27694	Male	Northern Guangdong, China	397	N/A	N/A	18.9	4.4	3	2.9	1.5	19-19-17	141	N/A	9/9	10/10	1/1	2/2	1/1	24+2
SMNH 1238	Female	Guangdong, China	392	N/A	N/A	17.5	N/A	2.7	2.4	N/A	19-19-17	146	N/A	9/9	10/10	1/1	2/2	1/1	24+2
CIB 602339	Female	Laibin, Guangxi, China	161	74	235	N/A	N/A	N/A	N/A	N/A	19-19-17	151	100	9/9	10/10	1/1	3/3	1/1	N/A
CIB 63II5098	Female	Leishan, Guizhou, China	294	130	424	13.2	3.3	2.2	2	1.2	19-19-17	148	93	9/9	10/10	1/1	3/3	1/1	N/A
AMNH 148552	Male	Ha Giang, Vietnam	329	N/A	N/A	15.3	4	2.7	2.7	1.2	19-19-17	143	N/A	9/9	10/10	2/2	3/3	1/1	24+2
AMNH 148562	Male	Ha Giang, Vietnam	380	N/A	N/A	15.9	4.1	2.9	2.7	1.4	19-19-17	148	N/A	9/9	10/10	1/1	2/2	1/1	25+2
IEBR 1290	Male	Tam Dao, Vinh Phu, Vietnam	333	180	513	18.4	4.4	2.8	2.5	1.1	19-19-17	145	99	9/9	10/10	1/1	3/3	1/1	24+2
MNHN 1997.3307	Male	Tam Dao, Vinh Phu, Vietnam	255	133	388	12.7	3	2.4	2.2	1	19-19-17	147	102	9/9	10/10	1/1	2/3	1/1	26+2
MNHN 1999.9093	Male	Tam Dao, Vinh Phu, Vietnam	269	136	405	12.3	2.8	2.3	2	0.8	19-19-17	149	105	9/9	10/10	1/1	2/2	1/1	25+2
MNHN 1999.9094	Male	Tam Dao, Vinh Phu, Vietnam	273	142	415	12.6	3.1	2.3	2	1	19-19-17	146	100	9/9	11/11	1/1	2/3	1/1	24+2
MNHN 1935.0061	Male	Tam Dao, Vinh Phu, Vietnam	309	165	474	14.3	3.4	2.5	2.3	1.1	19-19-17	144	106	9/9	10/10	1/1	3/3	1/1	24+2
MNHN 1935.0062	Male	Tam Dao, Vinh Phu, Vietnam	371	N/A	N/A	17	3.9	2.7	2.4	1.3	19-19-17	149	N/A	9/9	10/10	1/1	3/3	1/1	25+2
MNHN 1935.0063	Male	Tam Dao, Vinh Phu, Vietnam	225	116	341	13.1	2.8	2.3	2.1	0.9	19-19-17	151	109	9/9	10/10	1/1	3/3	1/1	N/A
MNHN 1935.0451	Male	Tam Dao, Vinh Phu, Vietnam	329	N/A	N/A	15.3	4	2.5	2.4	1.1	19-19-17	146	N/A	9/9	10/10	1/1	3/3	1/1	24+2
MNHN 1935.0453	Male	Tam Dao, Vinh Phu, Vietnam	387	N/A	N/A	17	4.3	2.8	2.7	1.4	19-19-17	144	N/A	9/9	10/10	1/1	2/2	1/1	N/A
MNHN 1958.0459	Male	Tam Dao, Vinh Phu, Vietnam	333	180	513	14.6	3.7	2.5	2.2	1.2	19-19-17	147	106	9/9	10/10	1/1	2/2	1/1	25+2
PSGV 0002 S	Male	Tam Dao, Vinh Phu, Vietnam	358	184	542	15	3.7	2.7	2.3	1.3	19-19-17	146	103	9/9	9/10	1/2	2/2	1/1	N/A
MVZ 224147	Male	Tam Dao, Vinh Phu, Vietnam	403	191	594	17.4	4.4	3	2.9	1.3	19-19-17	149	99	9/9	10/10	1/1	2/2	1/1	N/A
MVZ 224142	Male	Tam Dao, Vinh Phu, Vietnam	301	N/A	N/A	14.1	3.5	2.5	2.3	1	19-19-17	149	N/A	9/9	9/10	1/1	2/3	1/1	N/A
MVZ 224153	Male	Tam Dao, Vinh Phu, Vietnam	452	N/A	N/A	18.3	4.9	3.1	2.9	1.5	19-19-17	148	N/A	9/9	10/10	1/1	3/3	1/1	24+2
MVZ 226513	Male	Tam Dao, Vinh Phu, Vietnam	335	165	500	14.7	3.8	2.5	2.3	1.1	19-19-17	146	101	9/9	9/10	1/1	3/3	1/1	N/A
MVZ 224141	Male	Tam Dao, Vinh Phu, Vietnam	331	N/A	N/A	14.8	3.9	2.7	2.4	1.2	19-19-17	147	N/A	9/9	10/10	1/1	2/2	1/1	N/A
MNHN 1935.0452	Female	Tam Dao, Vinh Phu, Vietnam	428	N/A	N/A	17.6	4.2	2.7	2.4	1.2	19-19-17	147	N/A	9/9	10/10	1/1	2/2	1/1	N/A
MNHN 1958.0460	Female	Tam Dao, Vinh Phu, Vietnam	376	N/A	N/A	16.5	3.9	2.7	2.4	1.4	19-19-17	146	N/A	9/9	10/10	1/2	2/1	1/1	25+2
MVZ 224146	Female	Tam Dao, Vinh Phu, Vietnam	296	149	445	16.7	4.5	2.4	2.2	1.1	19-19-17	141	100	8/8	10/10	1/1	2/2	1/1	N/A
MVZ 226515	Female	Tam Dao, Vinh Phu, Vietnam	400	N/A	N/A	16.7	4.5	2.9	2.7	1.3	19-19-17	145	N/A	9/9	10/10	1/1	2/2	1/1	N/A
MVZ 224143	Female	Tam Dao, Vinh Phu, Vietnam	279	138	417	13.2	3.4	2.5	2.2	1.1	19-19-17	144	96	9/9	10/10	1/1	2/2	1/1	N/A
MVZ 224148	Female	Tam Dao, Vinh Phu, Vietnam	272	134	406	13.8	3.4	2.4	2.2	1.1	19-19-17	141	95	9/9	10/10	1/2	2/2	1/1	N/A
MVZ 224145	Female	Tam Dao, Vinh Phu, Vietnam	328	162	490	17.2	3.9	2.4	2.2	1.3	19-19-17	142	92	9/9	10/10	2/2	2/2	1/1	N/A
MNHN 1928.0057	Male	Xiengkhuang, Laos	210	111	321	11.3	2.9	2.2	2	0.9	19-19-17	142	105	9/9	10/10	1/1	2/2	1/1	N/A
MNHN 1928.0056	Male	Xiengkhuang, Laos	292	164	456	15.4	3.8	2.6	2.4	1.2	19-19-17	144	104	9/9	10/10	1/1	3/3	1/1	24+2
CAS 73737	Male	Southern Vietnam	450	N/A	N/A	20.1	4.6	3.3	2.9	1.8	19-19-17	159	N/A	9/9	9/9	2/2	3/3	1/1	N/A
BMNH 1921.4.1.5	Male	Lang Bian, Vietnam	414	N/A	N/A	20.3	4.6	3	2.9	1.7	19-19-17	153	N/A	9/9	10/10	1/1	3/3	1/1	N/A
BMNH 1969.1716	Male	Lang Bian, Vietnam	395	N/A	N/A	18	4.5	2.8	2.7	1.8	19-19-17	150	N/A	8/9	9/9	2/2	3/3	1/1	N/A
BMNH 1969.1718	Male	Lang Bian, Vietnam	466	N/A	N/A	19.3	4.8	3.1	3.1	1.7	19-19-17	150	N/A	9/9	9/9	2/2	3/3	1/1	25+2
FMNH 252120	Male	Ankhe, Gia Lai, Vietnam	289	141	430	15.3	4	2.5	2.5	1.3	19-19-17	145	98	9/9	10/10	1/2	3/3	1/1	N/A
FMNH 252121	Male	Ankhe, Gia Lai, Vietnam	340	165	505	17.2	4.2	2.9	2.8	1.6	19-19-17	146	94	9/9	10/10	2/2	3/3	1/1	N/A
IEBR 353	Male	Kon Tum, Vietnam	372	N/A	N/A	17.2	4.1	3.2	3.1	1.5	19-19-17	141	N/A	8/9	10/10	1/1	3/3	1/1	25+2
IEBR 1650	Male	Kon Tum, Vietnam	346	179	525	18.4	4.8	3.3	3.2	1.6	19-19-17	142	95	9/9	10/10	2/1	3/3	1/1	25+3
IEBR 1651	Male	Kon Tum, Vietnam	344	178	522	17	4.2	2.9	2.8	1.5	19-19-17	139	100	9/9	11/11	2/3	3/3	1/1	25+2
IEBR 1658	Male	Kon Tum, Vietnam	292	N/A	N/A	14.3	3.6	2.5	2.4	1.4	19-19-17	144	N/A	9/9	10/10	2/2	3/3	1/1	N/A
IEBR 1659	Male	Kon Tum, Vietnam	357	170	527	16.4	4.1	2.6	2.6	1.5	19-19-17	141	95	9/9	10/10	2/1	3/3	1/1	25+3
IEBR 1660	Male	Kon Tum, Vietnam	385	214	599	17.9	4.9	3.1	3.1	1.7	19-19-17	145	99	8/9	10/10	3/2	3/3	1/1	N/A
IEBR 1661	Male	Kon Tum, Vietnam	361	174	535	18.5	4.4	3	3	1.6	19-19-17	136	88	9/9	10/10	2/2	3/3	1/1	26+2
IEBR 2541	Male	Kon Tum, Vietnam	352	174	526	16.3	4.4	2.6	2.6	1.5	19-19-17	139	91	10/9	10/10	1/1	3/3	1/1	25+2
IEBR 2977	Female	Tay Gian, Quang Nam, Vietnam	313	146	459	14.7	3.6	2.4	2.4	1.4	19-19-17	136	90	9/9	10/10	1/1	2/2	1/1	N/A
ROM 03848	Female	Tay Gian, Quang Nam, Vietnam	404	N/A	N/A	18.4	4.3	2.8	2.8	1.7	19-19-17	147	N/A	9/9	10/10	1/1	2/2	1/1	24+2
ROM 21434	Female	Tay Gian, Quang Nam, Vietnam	392	185	577	18.5	4.3	2.9	2.9	1.6	19-19-17	147	92	9/9	10/10	2/2	2/2	1/1	N/A
ROM 21438	Female	Tay Gian, Quang Nam, Vietnam	463	463	N/A	19.5	5	3.3	3.3	1.6	19-19-17	147	N/A	9/9	10/10	1/2	3/3	1/1	24+2
FMNH 252117	Female	Ankhe, Gia Lai, Vietnam	287	126	413	14.8	3.7	2.4	2.4	1.3	19-19-17	142	84	8/9	10/10	1/1	3/3	1/1	N/A
FMNH 252122	Female	Ankhe, Gia Lai, Vietnam	130	57	187	10.8	N/A	2	1.8	0.9	19-19-17	138	85	9/8	10/10	2/2	3/3	1/1	N/A
FMNH 252123	Female	Ankhe, Gia Lai, Vietnam	219	101	320	11.8	3	2.2	2.2	1.1	19-19-17	141	86	9/9	9/10	2/2	3/3	1/1	N/A
FMNH 71709	Female	Southern Vietnam	140	56	196	N/A	N/A	N/A	N/A	N/A	19-19-17	148	88	9/9	10/10	1/1	3/3	1/1	N/A
BMNH 1921.4.1.4	Female	Lang Bian, Vietnam	364	151	515	16.4	3.9	2.7	2.6	1.5	19-19-17	153	87	9/9	10/10	2/2	3/3	1/1	25+2
BMNH 1921.4.1.3	Female	Lang Bian, Vietnam	427	178	605	20.1	4.6	3.1	3.1	1.9	19-19-17	147	86	9/9	10/10	2/2	3/3	1/1	N/A
BMNH 1969.1717	Female	Lang Bian, Vietnam	463	N/A	N/A	20.3	4.9	3.2	3.2	2	19-19-17	150	N/A	9/9	9/9	2/1	3/3	1/1	25+2
IEBR 1652	Female	Kon Tum, Vietnam	356	160	516	16.9	4.4	2.7	2.7	1.7	19-19-17	145	88	8/9	10/10	2/1	3/3	1/1	25+2
IEBR 1654	Female	Kon Tum, Vietnam	371	155	526	19.2	4.6	2.9	2.9	1.8	19-19-17	141	90	9/9	10/10	2/1	3/3	1/1	25+2
IEBR 1655	Female	Kon Tum, Vietnam	377	183	560	18.4	4.4	2.9	2.8	1.7	19-19-17	139	96	9/9	10/10	2/2	2/3	1/1	N/A
IEBR 1656	Female	Kon Tum, Vietnam	342	N/A	N/A	16.8	4.2	2.9	2.8	1.4	19-19-17	139	N/A	9/9	10/10	1/1	3/3	1/1	25+2
IEBR 1662	Female	Kon Tum, Vietnam	401	171	572	20.2	4.8	2.9	2.9	1.6	19-19-17	140	85	9/9	10/10	2/2	2/2	1/1	26+2
IEBR 2537	Female	Kon Tum, Vietnam	340	175	515	17.4	4.6	2.7	2.7	1.6	19-19-17	138	92	9/9	10/10	2/2	3/3	1/1	23+3
IEBR 2540	Female	Kon Tum, Vietnam	375	N/A	N/A	19.6	4.4	2.8	2.8	1.6	19-19-17	139	N/A	9/9	10/11	1/1	2/3	1/1	25+2
BMNH 1969.1712	Male	Bokor Mts., Cambodia	462	N/A	N/A	19.7	4.9	3.3	3.1	1.7	19-19-17	161	N/A	9/9	10/10	1/1	3/3	1/2	25+2
BMNH 1969.1713	Male	Bokor Mts., Cambodia	216	N/A	N/A	12.2	3	2.4	2.3	1	19-19-17	155	N/A	9/9	10/10	1/1	3/3	1/1	N/A
BMNH 1969.1714	Male	Bokor Mts., Cambodia	410	193	603	17.8	4.5	3.1	3	1.7	19-19-17	156	108	9/9	10/10	1/1	3/3	1/1	N/A
BMNH 1969.1720	Male	Bokor Mts., Cambodia	364	171	535	16.2	3.9	2.8	2.5	1.4	19-19-17	161	113	9/9	10/10	1/1	3/3	1/1	N/A
LSUHC 07442	Male	Phnom Aural, Cambodia	233	114	347	12.7	3.1	2.3	2.2	1	19-19-17	165	119	9/9	10/10	2/2	3/3	1/1	N/A
LSUHC 07444	Male	Phnom Aural, Cambodia	228	107	335	12.6	2.8	2.3	2.3	1	19-19-17	164	114	9/9	10/10	1/1	3/3	1/1	N/A
LSUHC 07484	Male	Phnom Aural, Cambodia	324	N/A	N/A	15.2	3.7	2.6	2.6	1.3	19-19-17	163	N/A	9/9	10/10	1/1	3/3	1/1	24+3
BMNH 1969.1710	Female	Bokor Mts., Cambodia	360	168	528	17.3	3.9	2.8	2.5	1.5	19-19-17	154	103	9/9	9/9	1/1	3/3	1/1	24+2
BMNH 1969.1711	Female	Bokor Mts., Cambodia	388	175	563	18.6	4.4	2.9	2.7	1.6	19-19-17	152	99	9/9	10/10	1/1	3/3	1/1	N/A
BMNH 1969.1715	Female	Bokor Mts., Cambodia	524	246	770	26.5	5.4	3.6	3.5	2	19-19-17	156	107	9/9	10/10	1/1	3/3	1/1	24+2
BMNH 1928.6.29.9	Female	Bokor Mts., Cambodia	455	N/A	N/A	21.1	5.5	2.9	2.9	1.6	19-19-17	153	N/A	9/9	9/9	2/2	3/3	1/1	N/A
LSUHC 07443	Female	Phnom Aural, Cambodia	237	114	351	12.9	2.9	2.3	2.3	1	19-19-17	165	112	9/9	10/10	1/1	3/3	1/1	N/A
LSUHC 07464	Female	Phnom Aural, Cambodia	169	77	246	N/A	N/A	N/A	N/A	N/A	19-19-17	166	115	9/9	10/10	2/2	3/3	1/1	N/A
LSUHC 07465	Female	Phnom Aural, Cambodia	245	118	363	12.9	2.9	2.4	2.3	1.1	19-19-17	159	115	9/9	10/10	2/2	3/3	1/1	N/A
FMNH 180154	Male	Khao Yai, Thailand	403	N/A	N/A	19.1	4.4	3.2	2.9	1.6	19-19-17	152	N/A	9/9	10/10	1/1	3/3	1/1	N/A
FMNH 180153	Female	Khao Yai, Thailand	420	188	608	19.6	4.5	3.3	3.1	1.6	19-19-17	156	101	9/9	11/10	2/2	3/3	1/1	N/A
